# Supplementary material for: Patient Survey on Satisfaction and Impact of 123I-Ioflupane Dopamine Transporter Imaging
Source: PLoS One. 2015 Jul 30;10(7):e0134457. doi: 10.1371/journal.pone.0134457 (PMC4520668; doi:10.1371/journal.pone.0134457)
Supplement: S1 PatientDataset — (XLSX) [file pone.0134457.s001.xlsx]

## Sheet: Patient Data
																																															Survey:1	Survey:2	Survey:3
																																															5 yr 6 mo	2	no
																																															2yr	4	yes
																																															14 yr	1	no
																																															8.-10.	2	no
																																															2.-3.	1	yes
																																															9	2	no
																																															4	2	no
																																															5	2	yes
																																															8	2	no
																																																2	no
																																															13	1	yes
																																															4		no
																																															9	1	no
																																															3	2	no
																																																1	yes
																																															10	1	no
																																															4.5	3	no
																																															2	2	no
																																															7	3	no
																																															12	3	no
																																															2	2	yes
																																															1	3	no
																																																5	no
																																															5	2	no
																																															15	2	no
																																															40	3
																																															2yr 5mo	3	no
																																															5	3	2
																																															6.5	1	no
																																															4yr 6mo	1	no
																																															5	2	yes
																																															5	2	no
																																															15	2	no
																																															1yr 6mo	2	no
																																															5	2	no
																																															3	2	no
																																															1	2	no
																																															10	3	no
																																															3	2	no
																																															4	3	no
																																															2.-3.	2	no
																																															4	2	no
																																																2	no
																																															3	2	no
																																															6yr 10 mo	3	no
																																															7	2	yes
																																															9 mo	3	yes
																																															4	2	yes
																																															3	3	no
																																															7	4	no
																																															1	2	no
																																															2	1	yes
																																																2	no
																																															20	2	no
																																															6mo	2	yes
																																															2	3	yes
																																															6 mo	3	no
																																															12	3	no
																																															5.-6.	3	yes
																																															6 mo	2	yes
																																															3	2	no
																																															40	2	no
																																															3.5-4yrs	3	no
																																															4		no
[truncated: 8 more columns]
